# Supplementary material for: In Vitro Efficacy of PEI-Derived Lipopolymers in Silencing of Toxic Proteins in a Neuronal Model of Huntington’s Disease
Source: Pharmaceutics. 2025 May 30;17(6):726. doi: 10.3390/pharmaceutics17060726 (PMC12196245; doi:10.3390/pharmaceutics17060726)
Supplement: Supplementary file 1 [file pharmaceutics-17-00726-s001.zip]

Archive with 1 entries (1 files):
- pharmaceutics-3597527-supplementary.pdf
